# Supplementary material for: Human cardiovascular disease model predicts xanthine oxidase inhibitor cardiovascular risk
Source: PLoS One. 2023 Sep 8;18(9):e0291330. doi: 10.1371/journal.pone.0291330 (PMC10490929; doi:10.1371/journal.pone.0291330)
Supplement: S1 Table — 111 compounds alone or in combination were utilized to create the HRDB, of which many of these have known cardiovascular risk. Abbreviations: MI: Myocardial infarction; GI: Gastrointestinal; OTC: Over-the-counter. (XLSX) [file pone.0291330.s001.xlsx]

## Sheet: Sheet 1
Compound	CAS	Classifaction	CV Risk		Structure
Dexfenfluramine	3239-44-9	Anorectic	✓	Withdrawn: valvular disease, pulmonary hypertension
Fenfluramine	458-24-2	Anorectic	✓	Withdrawn: valvular disease, pulmonary hypertension
Sibutramine	106650-56-0	Anorectic	✓	Withdrawn: CV risk (stroke)
Apixaban		Anticoagulant	✓	Black Box Warning: thrombotic risk with discontinuation
Dabigatran	211914-51-1	Anticoagulant	✓	Black Box Warning: thrombotic risk with discontinuation
Rivaroxaban	366789-02-8	Anticoagulant	✓	Black Box Warning: thrombotic risk with discontinuation, hematoma
Warfarin	81-81-2	Anticoagulant	✓	Black Box Warning: bleeding
Muraglitazar	331741-94-7	Antidiabetics	✓	Withdrawn from development (2006) heart failure, myocardial infaction, stroke
Pioglitazone	111025-46-8	Antidiabetics	✓	Black Box Warning: CV risk (congestive heart failure, MI)
Rosiglitazone	122320-73-4	Antidiabetics	✓	Black Box Warning: CV risk (congestive heart failure, MI)
Torcetrapib	262352-17-0	Antihyperlipidemics	✓	Terminated: CV risk, all-cause mortality
Metoprolol	51384-51-1	Antihypertensives	✓	Black Box Warning: CV risk upon discontinuation (angina, Mycardial Infaction)
Nadolol	42200-33-9	Antihypertensives	✓	Black Box Warning: CV risk upon discontinuation (angina, MI)
Propranolol	525-66-6	Antihypertensives	✓	Black Box Warning: CV risk upon discontinuation (angina, MI)
Timolol	26839-75-8	Antihypertensives	✓	Black Box Warning: CV risk upon discontinuation (angina, MI)
Celecoxib	169590-42-5	Antiinflammatories	✓	Black Box Warning: CV risk (thrombosis, MI); GI bleeding
Diclofenac	15307-86-5	Antiinflammatories	✓	Black Box Warning: CV risk (thrombosis, MI); GI bleeding (FDA requested for OTC)
Ibuprofen	15687-27-1	Antiinflammatories	✓	Black Box Warning: CV risk (thrombosis, MI); GI bleeding (FDA requested for OTC)
Naproxen	22204-53-1	Antiinflammatories	✓	Black Box Warning: CV risk (thrombosis, MI); GI bleeding (FDA requested for OTC)
Rofecoxib	162011-90-7	Antiinflammatories	✓	Withdrawn: CV risk (MI, stroke)
Valdecoxib	181695-72-7	Antiinflammatories	✓	Withdrawn: CV risk (myocardial infarction, stroke)
Aripiprazole	129722-12-9	Psychotropics	✓	Black Box Warning: CV risk (heart failure, sudden death, stroke)
Asenapine	65576-45-6	Psychotropics	✓	Black Box Warning: CV risk (heart failure, sudden death, stroke)
Lurasidone	367514-87-2	Psychotropics	✓	Black Box Warning: CV risk (heart failure, sudden death, stroke)
Olanzapine	132539-06-1	Psychotropics	✓	Black Box Warning: CV risk (heart failure, sudden death, stroke)
Quetiapine	111974-69-7	Psychotropics	✓	Black Box Warning: CV risk (heart failure, sudden death, stroke)
Risperidone	106266-06-2	Psychotropics	✓	Black Box Warning: CV risk (heart failure, sudden death, stroke)
Beta-estradiol	17916-67-5	Steroids	✓	Black Box Warning: bleeding, CV risk (MI, stroke, thrombosis)
Conjugated estrogens	12126-59-9	Steroids	✓	Black Box Warning: bleeding, CV risk (MI, stroke, thrombosis)
Drospirenone	67392-87-4	Steroids	✓	Black Box Warning: CV risk (blood clots)
Ethinyl estradiol	57-63-6	Steroids	✓	Black Box Warning: CV risk (myocardial infarction, thrombosis)
Levonorgestrel	797-63-7	Steroids	✓	Black Box Warning: CV risk (blood clots)
Progesterone	57-83-0	Steroids	✓	Black Box Warning: thrombosis warning
Dynorphin A	72957-38-1	Analgesics		None reported
Fentanyl	437-38-7	Analgesics		None reported
Morphine	57-27-2	Analgesics		None reported
Morphine-3-Glucuronide	20290-09-9	Analgesics		None reported
Morphine-6-Glucuronide	20290-10-2	Analgesics		None reported
Propoxyphene	1639-60-7	Analgesics		None reported
Lorcaserin	616202-92-7	Anorectic		None reported
Phentermine	122-09-8	Anorectic		None reported
Topiramate	97240-79-4	Anorectic		None reported
Argatroban	74863-84-6	Anticoagulants		None reported
Melagatran	159776-70-2	Anticoagulants		None reported
Repaglinide	135062-02-1	Antidiabetics		None reported
Metformin	657-24-9	Antidiabetics		None reported
Alogliptin	850649-61-5	Antidiabetics		None reported
Linagliptin	668270-12-0	Antidiabetics		None reported
Saxagliptin	361442-04-8	Antidiabetics		None reported
Sitagliptin	486460-32-6	Antidiabetics		None reported
Vildagliptin	274901-16-5	Antidiabetics		None reported
Exenatide	141758-74-9	Antidiabetics		None reported	His-Gly-Glu-Gly-Thr-Phe-Thr-Ser-Asp-Leu-Ser-Lys-Gln-Met-Glu-Glu-Glu-Ala-Val-Arg-Leu-Phe-Ile-Glu-Trp-Leu-Lys-Asn-Gly-Gly-Pro-Ser-Ser-Gly-Ala-Pro-Pro-Pro-Ser-NH2.
Liraglutide	204656-20-2	Antidiabetics		None reported
GSK1292263	1032823-75-8	Antidiabetics		None reported
TAK-875	1000413-72-8	Antidiabetics		None reported
Canagliflozin	842133-18-0	Antidiabetics		None reported
Dapagliflozin	461432-26-8	Antidiabetics		None reported
Empagliflozin	864070-44-0	Antidiabetics		None reported
Ertugliflozin	1210344-57-2	Antidiabetics		None reported
Glimepiride	93479-97-1	Antidiabetics		None reported
Troglitazone	97322-87-7	Antidiabetics		None reported
Ezetimibe	163222-33-1	Antihyperlipidemics		None reported
Niacin	59-67-6	Antihyperlipidemics		None reported
Pitavastatin	147511-69-1	Antihyperlipidemics		None reported
Anacetrapib	875446-37-0	Antihyperlipidemics		None reported
Dalcetrapib	211513-37-0	Antihyperlipidemics		None reported
Evacetrapib	1186486-62-3	Antihyperlipidemics		None reported
Clofibric acid	882-09-7	Antihyperlipidemics		None reported
Fenofibric acid	42017-89-0	Antihyperlipidemics		None reported
Gemfibrozil	25812-30-0	Antihyperlipidemics		None reported
Docosahexaenoic acid	6217-54-5	Antihyperlipidemics		None reported
Eicosapentaenoic acid	10417-94-4	Antihyperlipidemics		None reported
Laropiprant	571170-77-9	Antihyperlipidemics		None reported
Atorvastatin	134523-00-5	Antihyperlipidemics		None reported
Cerivastatin	145599-86-6	Antihyperlipidemics		None reported
Lovastatin	75330-75-5	Antihyperlipidemics		None reported
Pravastatin	81093-37-0	Antihyperlipidemics		None reported
Rosuvastatin	287714-41-4	Antihyperlipidemics		None reported
Simvastatin	79902-63-9	Antihyperlipidemics		None reported
Captopril	62571-86-2	Antihypertensives		None reported
E3174	124750-92-1	Antihypertensives		None reported
Losartan	114798-26-4	Antihypertensives		None reported
Bisoprolol	66722-44-9	Antihypertensives		None reported
Bucindolol	71119-11-4	Antihypertensives		None reported
Carvedilol	72956-09-3	Antihypertensives		None reported
Amlodipine	88150-42-9	Antihypertensives		None reported
Diltiazem	56209-45-1	Antihypertensives		None reported
Nicardipine	55985-32-5	Antihypertensives		None reported
Nifedipine	21829-25-4	Antihypertensives		None reported
Nisoldipine	63675-72-9	Antihypertensives		None reported
Verapamil	52-53-9	Antihypertensives		None reported
Furosemide	54-31-9	Antihypertensives		None reported
Hydrochlorothiazide (HCT)	58-93-5	Antihypertensives		None reported
Spironolactone	52-01-7	Antihypertensives		None reported
Ruxolitinib	941678-49-5	Antiinflammatories		None reported
Tofacitinib	477600-75-2	Antiinflammatories		None reported
Acetaminophen	103-90-2	Antiinflammatories		None reported
Aspirin	50-78-2	Antiinflammatories		None reported
Cinacalcet	226256-56-0	Calcimimetics		None reported
Methotrexate	59-05-2	Immunomodulators		None reported
FTY720 (S)-phosphate	402616-26-6	Immunomodulators		None reported
Laquinimod	248281-84-7	Immunomodulators		None reported
MMF (DMF)	128794-94-5	Immunomodulators		None reported
Teriflunomide (Leflunomide)	75706-12-6	Immunomodulators		None reported
Tamatinib (Fostamatinib)	901119-35-5	Immunomodulators		None reported
Escitalopram	128196-01-0	Psychotropics		None reported
Paroxetine	61869-08-7	Psychotropics		None reported
Amitriptyline	50-48-6	Psychotropics		None reported
Desipramine	50-47-5	Psychotropics		None reported
Imipramine	50-49-7	Psychotropics		None reported
Dihydrotestosterone	521-18-6	Steroids		None reported
